# Supplementary material for: On Learning to Anticipate in Youth Sport
Source: Sports Med. 2022 May 27;52(10):2303–14. doi: 10.1007/s40279-022-01694-z (PMC9474538; doi:10.1007/s40279-022-01694-z)
Supplement: Supplementary file 1 — Supplementary file1 (R 14 KB) [file 40279_2022_1694_MOESM1_ESM.r]

# Title: ON LEARNING TO ANTICIPATE IN YOUTH SPORT
# Journal: Sports Medicine
# Author: Tim Buszard

## Code is provided for 3 sections of the article:

## 1. CREATING FIGURE 2
## 2. CREATING FIGURE 3 & THE CRICKET EXAMPLE
## 3. FOOTNOTE 1 - SIMULATING RESULTS

library(tidyverse)
library(ggpubr)

# 1. CREATING FIGURE 2 =========================================================

# Create a function for a double sigmoid 
sigmoid = function(x) { 
  (1 / (1 + exp(-6 * x -1))) * (1- (1.5 / (1 + exp(-40 * x -5))))
}  

# Figure 2a
# Plot
p1 <- ggplot(data.frame(x = c(-2, 0)), aes(x=x)) +
  theme_linedraw() +
  stat_function(fun = sigmoid, size = 2, colour = "black") +
  scale_y_continuous(limits = c(-.5,.5), position = "right") +
  scale_x_continuous(limits = c(-1,0)) +
  labs(
    x = "Time available, x (seconds)",
    y = "Rate of Learning S(x)\n ") +
  theme(
    text=element_text(family="Tahoma"),
    axis.title = element_text(size =11),
    axis.line = element_line(size=0.5, colour = "black")) +
  geom_hline(yintercept = 0, size = .5) +
  annotate("text", x = -.5, y = .23, label = "Antifragile", size = 5) +
  annotate("text", x = -.21, y = .49, label = "Fragile", size = 5) +
  annotate("text", x = -.36, y = -.25, label = "Skill Regression", size = 5, colour = "red") +
  annotate("segment", x = -.25, xend = -.11, y = -.25, yend = -.1, colour = "red", size = 2, arrow = arrow())


# Figure 2b  
## Create a function for the double sigmoid equation
sigmoid_general = function(x, a, b, c, d, f, g) {
  (a / (1 + exp(-b * x + c))) * (1 - (d / (1 + exp(-f * x + g))))
}

## Demonstrate variance by applying rnorm to "b", "c", & "g"
## Create a data frame
n <- 100
set.seed(6)

## The data frame includes the inputs for the sigmoid_general function
df <- tibble( n = 1:n, 
              a = 1,
              b = rnorm(n, mean = 6, sd = 1),
              c = rnorm(n, mean = -1, sd = .5),
              d = 2,
              f = 40,
              g = rnorm(n, mean = -5, sd = 2)) %>%
  expand(nesting(n , a, b, c, d, f, g),
         x = seq(from = -10, to = 10, by = .01)) %>%
  mutate(y = sigmoid_general(x, a, b, c, d, f, g))
    
## Plot 
p2 <- ggplot(df, aes(x = x, y = y, group = n)) +
    theme_linedraw() +
    geom_line(size = 1/4, alpha = 1/2) +
    scale_y_continuous(limits = c(-1,1), position = "right", breaks = c(-.5,0,.5)) +
    scale_x_continuous(limits = c(-1, 0)) +
    labs(
      x = "Time available, x (seconds)",
      y = "Rate of Learning S(x)\n ") +
    geom_hline(yintercept = 0, size = .5) +
    theme(
      text=element_text(family="Tahoma"),
      axis.title = element_text(size =11),
      axis.line = element_line(size=0.5, colour = "black")) 

# Merge the 2 plots
p <- ggarrange(p1, p2,
               ncol = 1, nrow = 2,
               labels = c("a", "b"),
               font.label = list(size = 20)); p


# 2. CREATING FIGURE 3 & THE CRICKET EXAMPLE ===================================

# Create function for the double sigmoid equation that is specific to the example
sigmoid_cricket = function(x) { 
  (1 / (1 + exp(-11 * x -5))) * (1- (1.3 / (1 + exp(-65 * x - 30))))
}  

# Figure 3a
## Plot
p1 <- ggplot(data.frame(x = c(-2, 0)), aes(x=x)) +
  theme_linedraw() +
  stat_function(fun = sigmoid_cricket, size = 2, colour = "blue") +
  scale_y_continuous(limits = c(-.6,.6), position = "right") +
  geom_vline(xintercept = -.8, colour = "red", linetype = "dashed") +
  geom_vline(xintercept = -.49, colour = "red", linetype = "dashed") +
  geom_vline(xintercept = -.84) +
  geom_vline(xintercept = -.64) +
  geom_vline(xintercept = -.50) +
  geom_vline(xintercept = -.36) +
  scale_x_continuous(limits = c(-1, 0)) +
  labs(x = "Time available, x (seconds)",
       y = "Rate of Learning S(x)\n ") +
  theme(
    text=element_text(family="Tahoma"),
    axis.title = element_text(size =11),
    axis.text = element_text(size = 9),
    axis.line = element_line(size=0.5, colour = "black")) +
  annotate("label", x = -.36, y = .55, label = "10m", size = 4) +
  annotate("label", x = -.50, y = .55, label = "13m", size = 4) +
  annotate("label", x = -.64, y = .55, label = "16m", size = 4) +
  annotate("label", x = -.84, y = .55, label = "20m", size = 4) +
  annotate("label", x = -.8, y = -.55, label = "x = .8", size = 4, colour = "red") +
  annotate("label", x = -.49, y = -.55, label = "x = .45", size = 4, colour = "red")


# Figure 3b
## Create a function to simulate data
cricket_sim = function(nt, x, x_sd, a,b,c,d,e,f) {
  
  #nt = number of players
  #x = time (mean)
  #x_sd = time (sd)
  
  M = NULL
  M[1] = 1
  
  for (t in 2:nt) { 
    
    M[t] = (a / (1 + exp(-b * rnorm(1, x, x_sd) + c))) * (1 - (d / (1 + exp(-e * rnorm(1, x, x_sd) + f))))
  }
  
  M
  
}

# Create a function that creates the final plot (i.e., figure 3b) based on 4 inputs. 
## These inputs are the expected (i.e., mean) ball flight duration for the 4 pitch lengths.
## The function uses the cricket_sim function (above) to create data frames for each of scenario (4 pitch lengths x 3 ball flight durations = 12 data frames)
## The 4 pitch lengths are: 10m, 13m, 16m, & 20.12m.
## The 3 ball flight durations are: as expected, 40ms faster than expected & 40ms slower than expected.

plot.fun.facet <- function(a,b,c,d){
  
  out.a = replicate(n = 1000, expr = cricket_sim(100, a,.04,1,11,-5,1.3,65,-30))
  out.a <- as.data.frame(out.a)
  out.long.a <- gather(out.a, sim, value,V1:V1000) %>%
    mutate(pitch = ifelse(sim > 0, "20.12m\nPitch", "NA"),
           condition = ifelse(sim > 0, "Temporal \nPressure \nAs Expected", "NA"))
  
  
  out.a1 = replicate(n = 1000, expr = cricket_sim(100, a - .04,.04,1,11,-5,1.3,65,-30))
  out.a1 <- as.data.frame(out.a1)
  out.long.a1 <- gather(out.a1, sim, value,V1:V1000) %>%
    mutate(pitch = ifelse(sim > 0, "20.12m\nPitch", "NA"),
           condition = ifelse(sim > 0, "Temporal\nPressure\n40ms Slower", "NA"))
  
  
  out.a2 = replicate(n = 1000, expr = cricket_sim(100, a + .04,.04,1,11,-5,1.3,65,-30))
  out.a2 <- as.data.frame(out.a2)
  out.long.a2 <- gather(out.a2, sim, value,V1:V1000) %>%
    mutate(pitch = ifelse(sim > 0, "20.12m\nPitch", "NA"),
           condition = ifelse(sim > 0, "Temporal\nPressure\n40ms Faster", "NA"))
  
  
  out.b = replicate(n = 1000, expr = cricket_sim(100, b,.04,1,11,-5,1.3,65,-30))
  out.b <- as.data.frame(out.b)
  out.long.b <- gather(out.b, sim, value,V1:V1000)  %>%
    mutate(pitch = ifelse(sim > 0, "16m\nPitch", "NA"),
           condition = ifelse(sim > 0, "Temporal \nPressure \nAs Expected", "NA"))
  
  
  out.b1 = replicate(n = 1000, expr = cricket_sim(100, b - .04,.04,1,11,-5,1.3,65,-30))
  out.b1 <- as.data.frame(out.b1)
  out.long.b1 <- gather(out.b1, sim, value,V1:V1000) %>%
    mutate(pitch = ifelse(sim > 0, "16m\nPitch", "NA"),
           condition = ifelse(sim > 0, "Temporal\nPressure\n40ms Slower", "NA"))
  
  
  out.b2 = replicate(n = 1000, expr = cricket_sim(100, b + .04,.04,1,11,-5,1.3,65,-30))
  out.b2 <- as.data.frame(out.b2)
  out.long.b2 <- gather(out.b2, sim, value,V1:V1000) %>%
    mutate(pitch = ifelse(sim > 0, "16m\nPitch", "NA"),
           condition = ifelse(sim > 0, "Temporal\nPressure\n40ms Faster", "NA"))
  
  
  out.c = replicate(n = 1000, expr = cricket_sim(100, c,.04,1,11,-5,1.3,65,-30))
  out.c <- as.data.frame(out.c)
  out.long.c <- gather(out.c, sim, value,V1:V1000) %>%
    mutate(pitch = ifelse(sim > 0, "13m\nPitch", "NA"),
           condition = ifelse(sim > 0, "Temporal \nPressure \nAs Expected", "NA"))
  
  
  out.c1 = replicate(n = 1000, expr = cricket_sim(100, c - .04,.04,1,11,-5,1.3,65,-30))
  out.c1 <- as.data.frame(out.c1)
  out.long.c1 <- gather(out.c1, sim, value,V1:V1000) %>%
    mutate(pitch = ifelse(sim > 0, "13m\nPitch", "NA"),
           condition = ifelse(sim > 0, "Temporal\nPressure\n40ms Slower", "NA"))
  
  
  out.c2 = replicate(n = 1000, expr = cricket_sim(100, c + .04,.04,1,11,-5,1.3,65,-30))
  out.c2 <- as.data.frame(out.c2)
  out.long.c2 <- gather(out.c2, sim, value,V1:V1000) %>%
    mutate(pitch = ifelse(sim > 0, "13m\nPitch", "NA"),
           condition = ifelse(sim > 0, "Temporal\nPressure\n40ms Faster", "NA"))
  
  
  out.d = replicate(n = 1000, expr = cricket_sim(100, d,.04,1,11,-5,1.3,65,-30))
  out.d <- as.data.frame(out.d)
  out.long.d <- gather(out.d, sim, value,V1:V1000) %>%
    mutate(pitch = ifelse(sim > 0, "10m\nPitch", "NA"),
           condition = ifelse(sim > 0, "Temporal \nPressure \nAs Expected", "NA"))
  
  
  
  out.d1 = replicate(n = 1000, expr = cricket_sim(100, d - .04,.04,1,11,-5,1.3,65,-30))
  out.d1 <- as.data.frame(out.d1)
  out.long.d1 <- gather(out.d1, sim, value,V1:V1000) %>%
    mutate(pitch = ifelse(sim > 0, "10m\nPitch", "NA"),
           condition = ifelse(sim > 0, "Temporal\nPressure\n40ms Slower", "NA"))
  
  
  out.d2 = replicate(n = 1000, expr = cricket_sim(100, d + .04,.04,1,11,-5,1.3,65,-30))
  out.d2 <- as.data.frame(out.d2)
  out.long.d2 <- gather(out.d2, sim, value,V1:V1000) %>%
    mutate(pitch = ifelse(sim > 0, "10m\nPitch", "NA"),
           condition = ifelse(sim > 0, "Temporal\nPressure\n40ms Faster", "NA"))
  
  
  data <- rbind(out.long.a,
                out.long.a1,
                out.long.a2,
                out.long.b,
                out.long.b1,
                out.long.b2,
                out.long.c,
                out.long.c1,
                out.long.c2,
                out.long.d,
                out.long.d1,
                out.long.d2)
  
  # New facet label prder
  data$pitch.order = factor(data$pitch, levels=c("20.12m\nPitch","16m\nPitch","13m\nPitch", "10m\nPitch"))
  data$condition.order = factor(data$condition, levels=c("Temporal \nPressure \nAs Expected","Temporal\nPressure\n40ms Slower","Temporal\nPressure\n40ms Faster"))
  
  # Create annotated layer of text to highlight where fragility & antifragility can be detected in the plots
  ann_text <- data.frame(value = 0,y = 13,lab = c("Antifragile", "Fragile"), 
                         pitch.order = factor(c("16m\nPitch","13m\nPitch"), levels = c("20.12m\nPitch","16m\nPitch","13m\nPitch","10m\nPitch")), 
                         condition.order = factor(c("Temporal\nPressure\n40ms Faster","Temporal\nPressure\n40ms Faster"), levels = c("Temporal \nPressure \nAs Expected",  "Temporal\nPressure\n40ms Slower", "Temporal\nPressure\n40ms Faster")))
  
  # Plot
  p1 <- ggplot(data) +
    geom_density(aes(x=value, fill = 1), alpha = .6) +
    labs(
      x = "Rate of Learning S(x)",
      y = "Probability Density\n ") +
    scale_x_continuous(limits = c(-.5,.5), breaks = c(-.5,0,.5)) +
    scale_y_continuous(limits = c(0,20)) +
    theme(axis.title = element_text(size = 12) ,
          legend.position = "none") +
    facet_grid(condition.order ~ pitch.order) +
    theme(strip.text.x = element_text(size = 14, colour = "white"),
          strip.text.y = element_text(size = 12, colour = "white"),
          strip.background = element_rect(fill = "black")) +
    geom_text(aes(value,y, label=lab),
                data = ann_text, size = 6, colour = "black")
  
  print(p1)
  
}

# Create figure 3b plot
## Enter expected ball flight duration for each pitch length
p2 <- plot.fun.facet(-.84, -.64, -.50, -.36)


# Merge plots to create figure 3
p <- ggarrange(p1, p2,
               ncol = 1, nrow = 2,
               labels = c("a", "b"),
               heights = c(1, 2),
               font.label = list(size = 20)); p


# 3. FOOTNOTE 1 - SIMULATING RESULTS =======================================================

# Create a function that simulates responses for 40 trials for 1 participant based on a random selection strategy
## Random selection strategy = randomly select response from 1 to 4. 

response.sim <- function(x){
  trial <- seq(1:40) # 40 trials
  answer <- rep(c(1,2,3,4),each=10) # 4 possible responses (1,2,3,4)
  response <- floor(runif(40, min=1, max=5)) # random response between 4 options (1,2,3,4)
  data <- data.frame(trial,answer,response)
  sum_data <- data %>%  
    mutate(correct = ifelse(answer == response, 1, 0)) %>%
    summarise(percent_correct = sum(correct, na.rm = T) / 40)
}

# Create a function that simulates responses for 1000 participants & returns % of participants who responded better than chance

sim.fun <- function(x) {
  
# Repeat the simulation above for 1000 participants
all.patricipants.sim = replicate(n = 1000, expr = response.sim(x))

# Create a data frame from the simulated data 
rep.data <- as.data.frame(all.patricipants.sim) %>%
  gather(participant, correct, percent_correct:percent_correct.999)

# Plot histogram to inspect simulation
hist(rep.data$correct)  

# Calculate greater than chance response (>.25)
rep.data_sum <- rep.data %>%
  mutate(greater25  = ifelse(correct > .25, 1, 0)) %>%
  summarise(greater25sum = sum(greater25, na.rm = T) / 1000)

}

# Find summary statistics for the % of participants who perform better than 25% via a random strategy

# Repeat the above simulation 100 times
## Note - this might take several minutes!
repeat.sim = replicate(n = 100, expr = sim.fun(x))

# Create a data frame from the simulated data 
percent.better.data <- as.data.frame(repeat.sim) %>%
  gather(n, percent.better, greater25sum:greater25sum.99)

# Plot histogram to inspect simulation
hist(percent.better.data$percent.better)  

# Calculate greater than chance response (>.25)
percent.better.data_sum <- percent.better.data %>%
  summarise(greater25_mean  = mean(percent.better, na.rm = T),
         greater25_sd  = sd(percent.better, na.rm = T)); percent.better.data_sum
